# Supplementary material for: Homotypic Cancer Cell Membranes Camouflaged Nanoparticles for Targeting Drug Delivery and Enhanced Chemo-Photothermal Therapy of Glioma
Source: Pharmaceuticals (Basel). 2022 Jan 27;15(2):157. doi: 10.3390/ph15020157 (PMC8879672; doi:10.3390/ph15020157)
Supplement: Supplementary file 1 [file pharmaceuticals-15-00157-s001.zip]

Archive with 1 entries (1 files):
- pharmaceuticals-1521731-supplementary.pdf
